# Supplementary material for: Cerebrospinal Fluid Cytokine and Chemokine Analysis in Dogs With Meningoencephalitis of Unknown Origin or Idiopathic Epilepsy
Source: J Vet Intern Med. 2025 Aug 26;39(5):e70229. doi: 10.1111/jvim.70229 (PMC12381357; doi:10.1111/jvim.70229)
Supplement: Supplementary file 1 — Table S1: Clinical signs for each individual case. [file JVIM-39-e70229-s001.xlsx]

## Sheet: Sheet1
	CSF Tap site (AO/Lumbar)	Case Number	Signalment at Initial Consult	Onset of Clinical Signs	Clinical Signs	Naïve to Steroids? 1= yes 2= no	Time to Tap	CSF Analysis	TNCC	TP	Iatrogenic Blood in CSF? 1= yes 2= no	Iatrogenic Blood in CSF? 1= yes 2= no	Outcome	GM-CSF (pg/mL)	IFN-γ (pg/mL)	KC-like (pg/mL)	IP-10 (pg/mL)	IL-2 (pg/mL)	IL-6 (pg/mL)	IL-7 (pg/mL)	IL-8 (pg/mL)	IL-10 (pg/mL)	IL-15 (pg/mL)	IL-18 (pg/mL)	MCP-1 (pg/mL)	TNF-α (pg/mL)
	AO	326103	8yo FS Golden Retriever	8 yo	Seizures	2	2 months	No cytological abnormalities	1	19	1	1	Radiation treatmet at PetCure	OOR <	OOR <	137.45	OOR <	OOR <	3.12	OOR <	23.25	OOR <	OOR <	OOR <	450.83	OOR <
Neoplasia	AO	329273	10yo MN Mixed Breed	10 yo	Seizures	1	0 days	No cytologic abnormalities	1	30	2	2	Managed on Pred/Pheno	OOR <	OOR <	80.61	OOR <	OOR <	4.22	OOR <	17.85	OOR <	OOR <	0.09	377.81	OOR <
	AO	341618	10 yo MN Beagle	10 yo	Seizures	1	0 days	No cytologic abnormalities	1	23	2	2	Cyberknife treatment	OOR <	OOR <	12.64	OOR <	OOR <	2.05	OOR <	3.23	OOR <	OOR <	0.13	234.22	OOR <
	AO	330823	11 yo MN Boxer Mix	11 yo	Facial Nerve Paresis	1	3 months	No cytologic abnormalities	0	15	2	2	Cavernous Sinus Mass	OOR <	OOR <	29.71	OOR <	OOR <	5.34	OOR <	14.88	OOR <	OOR <	0.25	240.56	OOR <
	NA	315419	1 yo MN French Bulldog Mix	1 yo	Seizure-like Episodes	1	3 months	Albuminocytologic dissociation	2	57	1	1	Thalamic Mass- Doing well on steroids	OOR <	OOR <	27.99	OOR <	OOR <	9.24	OOR <	OOR <	OOR <	OOR <	0.25	239.21	OOR <
	AO	341016	6 yo MN Great Dane	6 yo	Hind Limb Ataxia, Right temporalis atrophy, right sided vestibular signs	1	1 month	Albuminocytologic dissociation	2	271	2	2	Trigeminal Nerve Sheath Tumor- Cyberknife Treatment	OOR <	OOR <	73.93	OOR <	OOR <	3.78	OOR <	17.85	OOR <	OOR <	0.42	913.05	OOR <
	AO	342362	10 yo MN Labradoodle	10 yo	Seizures	1	0 days	No cytological abnormalities	4	25	2	2	Suspect Meningioma- released on palliative care	OOR <	OOR <	44.11	OOR <	OOR <	8.31	OOR <	118.37	OOR <	OOR <	0.33	579.34	OOR <
	AO	327820	5 yo MN Golden Retriever	3 yo	Cluster Seizures		2 weeks	low number of nucleated cells, comprised of 31 non-degenerate neutrophils, 4 small lymphocytes with condensed chromatin, and 6 monocytes.	2	18	2	2	Well Managed Epileptic	OOR <	OOR <	106.89	OOR <	OOR <	10.18	OOR <	17.85	OOR <	OOR <	0.42	218.91	OOR <
	AO	325711	6 yp MN Golden Doodle	6 months old	Seizures		5 years	No cytologic abnormalities	2	15	2	2	Unknown	OOR <	OOR <	53.62	OOR <	OOR <	3.12	OOR <	OOR <	OOR <	OOR <	0.09	213.67	OOR <
IE	NA	328939	4 yo FS Rottweiler	4 yo	Seizures		2 months	No cytologic abnormalities	2	18	1	1	Well Managed Epileptic	OOR <	OOR <	54.56	OOR <	OOR <	1.63	OOR <	48.95	OOR <	OOR <	0.25	195.08	OOR <
	AO	269033	6 yo MN Standard Poodle	6 yo	Seizures		4 months	No cytologic abnormalities	1	10	2	2	Well Managed Epileptic	OOR <	OOR <	43.98	OOR <	OOR <	0.81	OOR <	OOR <	OOR <	OOR <	OOR <	103.72	OOR <
	NA	332091	7 yo FS Cairn Terrier	7 yo	Fly-Biting		2 months	No cytologic abnormalities	0	10	2	2	Well Managed on Pregabalin	OOR <	OOR <	10.04	OOR <	OOR <	1.01	OOR <	OOR <	OOR <	OOR <	OOR <	208.87	OOR <
	AO	257315	7 yo FS Doberman Pinscher	7 yo	Seizures		1 month	No cytologic abnormalities	0	7	2	2	Well Managed Epileptic	OOR <	OOR <	56.67	OOR <	OOR <	2.26	OOR <	OOR <	OOR <	OOR <	0.09	244.53	OOR <
	AO	305392	11 yo MN Cocker Spaniel	11 yo	Seizures		1 month	No cytologic abnormalities	1	34	2	2	Well Managed Epileptic	OOR <	OOR <	122.54	OOR <	OOR <	11.59	OOR <	OOR <	OOR <	OOR <	0.02	325.45	OOR <
	AO	337327	5 yo MN Border Collie	4 yo	Seizures		1 year	No cytologic abnormalities	0	11	2	2	Well Managed Epileptic	OOR <	OOR <	11.98	OOR <	OOR <	2.05	OOR <	OOR <	OOR <	OOR <	OOR <	210.26	OOR <
	AO	340024	3 yo FS Golden Doodle	3 yo	Seizures		1 month	No cytologic abnormalities	1	9	2	2	Well Managed Epileptic	OOR <	OOR <	36.41	OOR <	OOR <	3.34	OOR <	OOR <	OOR <	OOR <	OOR <	125.34	OOR <
	AO	284289	6 yo MN French Bulldog	6 yo	Seizures		7 months	No cytologic abnormalities	0	13	2	2	Well Managed Epileptic	OOR <	OOR <	52.73	OOR <	OOR <	2.47	OOR <	69.73	OOR <	OOR <	0.13	886.25	OOR <
	NA	338790	2 yo MN Norwegian Elkhound	2 yo	Seizures		5 months	No cytologic abnormalities	2	8	2	2	Well Managed Epileptic	OOR <	OOR <	59.04	OOR <	OOR <	1.42	OOR <	OOR <	OOR <	OOR <	0.21	120.39	OOR <
	AO	234466	8 yo FS GSD	7 yo	Seizures		1 year	No cytologic abnormalities	2	16	2	2	Well Managed Epileptic	OOR <	OOR <	71.31	OOR <	OOR <	1.42	OOR <	OOR <	OOR <	OOR <	0.06	197.83	OOR <
	AO	341994	1 yo MN Labrador Retriever	1 yo	Seizures		3 months	No cytologic abnormalities	1	11	2	2	Well Managed Epileptic	OOR <	OOR <	94.47	OOR <	OOR <	2.05	OOR <	11.63	OOR <	OOR <	OOR <	180.51	OOR <
	AO	340548	4 yo MN Standard Poodle	3 yo	Seizures		1 year	No cytologic abnormalities	0	13	2	2	Well Managed Epileptic	OOR <	OOR <	74.47	OOR <	OOR <	2.47	OOR <	OOR <	OOR <	OOR <	0.02	144.23	OOR <
	AO	348733	6 yo FS German Shorthair Pointer	6 yo	Seizures		5 months	Equivocal	5	16	2	2	Well Managed Epileptic	OOR <	OOR <	72.52	OOR <	OOR <	1.83	OOR <	59.72	OOR <	OOR <	OOR <	418.79	OOR <
	AO	350372	2 yo MN GSD	2 yo	Seizures		0 days	No cytologic abnormalities	2	12	1	1	Well Managed Epileptic	OOR <	OOR <	86.01	OOR <	OOR <	4.66	9.77	OOR <	3.06	OOR <	OOR <	97.81	OOR <
	AO	248769	8 yo FS Mixed Breed	8 yo	Seizures		2 months	No cytologic abnormalities	1	15	2	2	Well Managed Epileptic	OOR <	OOR <	400.3	OOR <	OOR <	0.81	OOR <	37.07	OOR <	OOR <	OOR <	207.46	OOR <
	AO	353226	7 mo MI Rottweiler	7 mo	Seizures		1 week	No cytologic abnormalities	1	14	2	2	Well Managed Epileptic	OOR <	OOR <	22.67	OOR <	OOR <	2.05	OOR <	11.63	0.57	OOR <	OOR <	172.79	OOR <
	AO	353556	1.5 yo MN Great Pyrenees	1.5 yo	Seizures		1 week	No cytologic abnormalities	1	13	1	1	Well Managed Epileptic	OOR <	OOR <	239.86	OOR <	OOR <	2.05	OOR <	63.13	OOR <	OOR <	OOR <	146.36	OOR <
	AO	274076	6 yo FS Labrador Retriever	6 yo	Seizures		1 week	No cytologic abnormalities	2	18	2	2	Well Managed Epileptic	OOR <	OOR <	59.33	OOR <	OOR <	0.05	OOR <	3.23	OOR <	OOR <	OOR <	343.14	OOR <
	NA	335991	8 yo MN Labrador Retriever	8 yo	Seizures		2 weeks	There is evidence of macrophage activation, which may reflect CNS pathology	0	24	2	2	Well Managed Epileptic	OOR <	OOR <	127.3	OOR <	OOR <	1.21	OOR <	37.07	OOR <	OOR <	OOR <	271.72	OOR <
	NA	327000	4yo MN French Bulldog	3 yo	Vestibular	1	13 days	5 TNCC with predominant small lymphocytes (85%)	5	14	2	2	Managed on cytosar	OOR <	OOR <	20.74	OOR <	OOR <	1.01	OOR <	OOR <	OOR <	OOR <	OOR <	126.29	OOR <
MUE	AO	327377	4 yo MN Mixed Breed	2 yo	Acute Ataxia (GP +/- Vestibular)	1	0 days	severe eosinophilic inflammation with hemorrhage; TNCC 4883 (89% eosinophils), RBC 2. TP > 100	4883	119	2	2	Managed on cytosar	10.5	OOR <	88.65	OOR <	OOR <	86.36	OOR <	32.74	OOR <	OOR <	0.5	1726.2	OOR <
	AO	329182	6 yo M Dachshund Mix	5 yo	Seizure Activity, mentally inappropriate, cranial nerve deficits, non-ambulatory tetraparesis with CP deficits x4	1	0 days	Mixed pleocytosis	113	53	2	2	Managed on cytosar	OOR <	13.35	166.31	OOR <	OOR <	234.84	OOR <	32.74	OOR <	OOR <	OOR <	1937.92	OOR <
	AO	312925	4 yo MN Mixed Breed	3 yo	Seizures, moderate CP deficites in LF limb	2	1 year	No cytologic abnormalities	2	13	2	2	Deceased (unrelated)	OOR <	OOR <	14.37	OOR <	OOR <	2.05	OOR <	OOR <	OOR <	OOR <	0.13	223.92	OOR <
	AO	329394	7 yo FS Mixed Breed	7 yo	Vestibular	1	3 days	Mild lymphocytic pleocytosis	8	23	2	2	Managed on cytosar	OOR <	0.29	95.78	OOR <	OOR <	4.66	OOR <	100.97	OOR <	OOR <	OOR <	1041.92	1.22
	AO	325426	10 yo FS Chihuahua	10 yo	Blindness, clircling, inorrdination, behavior changes	2	1 week	Mild to moderate lymphocytic pleocytosis	2	112	2	2	Managed on cytosar	OOR <	OOR <	34.19	OOR <	OOR <	2.05	OOR <	23.25	OOR <	OOR <	OOR <	934.81	OOR <
	NA	330863	11 yo FS Dachshund	11 yo	Seizures	1	1 day	No cytologic abnormalities	1	16	2	2	Managed on prednisone	OOR <	OOR <	25.45	OOR <	OOR <	2.26	OOR <	OOR <	OOR <	OOR <	OOR <	273	OOR <
	NA	337131	3 yo FS Brussles Griffon	3 yo	Lumbar hyperesthesia, ataxia, lethargy	1	2 weeks	Marked mixed, mostly lymphocytic, pleocytosis.	4608	304	1	1	Managed on cytosar	OOR <	151.62	406.38	0.62	OOR <	37.17	OOR <	176.41	OOR <	OOR <	OOR <	1767.94	70.56
	AO	334480	6 yo FS Pointer Mix	6 yo	Hind limb ataxia	2	2 weeks	Lymphocytis pleocytosis	101	99	2	2	Deceased	OOR <	3.08	604.88	OOR <	OOR <	4.66	OOR <	542.34	OOR <	OOR <	OOR <	517.28	19.13
	AO	339266	7 yo MN Shih Tzu	7 yo	Right head tilt, neck pain, mydriasis	1	1 month	Moderate non supparative (lymphocytic) pleocytosis	31	38	1	1	Managed on cytosar	OOR <	4.2	143.23	OOR <	OOR <	3.78	OOR <	224.34	57.83	OOR <	OOR <	934.65	OOR <
	AO	341058	10 yo FS Mixed Breed	10 yo	Seizure-like activity	1	2 months	The vacuolation is a "soft" finding, but generally macrophages containing phagocytic vacuoles are considered to reflect a response to CNS disease, but are not specific as to cause.	1	13	2	2	Managed on prednisone and pheno	0.75	0.3	20.11	OOR <	0.81	4.71	2.04	OOR <	OOR <	0.04	3.38	120.77	1.61
	AO	299954	3 yo M Chihuahua	10 yo	Seizures	1	1 week	Non-suppurative lymphocytic inflammation	595	84	2	2	Euthanized 3 months post-diagnosis due to Status Epilepticus	0.75	45.24	61.84	OOR <	0.81	18.32	2.57	OOR <	OOR <	OOR <	3	693.72	4.92
	NA	341686	2 yo MN Mixed Breed	2 yo	Vestibular	1	2 months	No cytologic abnormalities	2	14	2	2	RBC= 30/ uL | Normal CSF and MRI, treated for presumptive MUE	2.54	1.33	37.5	OOR <	2.1	8.17	3.7	OOR <	OOR <	0.81	3.77	96.17	3.8
	AO	342130	7 yo FS Chihuahua	7 yo	Seizures	1	1 week	Mononuclear pleocytosis	87	65	2	2	Euthanized 5 months post diagnosis- worsening of seizures	0.75	1.33	298.17	OOR <	1.65	263.46	4.3	166.25	7.08	0.81	2.81	3868.66	3.8
	NA	342034	10 yo MN Mixed Breed	10 yo	Balance issues, unable to blink	1	2 weeks	No cytologic abnormalities	3	14	2	2	Managed on cytosar	1.34	0.3	10.69	OOR <	1.65	3.64	3.12	OOR <	OOR <	OOR <	3	101.97	3.24
	AO	259949	9 yo FS French Bulldog	9 yo	Acute onset Blindness	1	1 week	Moderate mono nuclear pleocytosis	19	20	1	1	Managed on cytosar	1.93	1.07	27.47	OOR <	1.21	19.75	3.12	OOR <	11.37	OOR <	3.38	2348.57	3.24
	AO	346422	6 yo M Chihuahua	6 yo	Acute onset circling, pacing and abnormal mentation	1	3 days	Mild histiocytic inflammation	7	7	2	2	Managed on prednisone	1.34	0.81	45.55	OOR <	2.1	4.71	4.3	OOR <	3.34	0.04	3.38	1030.82	3.24
	NA	352240	2 yo MI Boxer	2 yo	Non-ambulatory tetraparesis	1	7 days	Mixed inflammation with hemorrhage; possible tumor	165	339	2	2	Managed on prednisolone	1.34	0.06	39.81	OOR <	1.65	8.38	2.57	86.93	OOR <	OOR <	3	623.25	2.69
NA- site of tap was not recorded
